# Supplementary material for: Evolutionary patterns and research frontiers in neoadjuvant immunotherapy: a bibliometric analysis
Source: Int J Surg. 2023 May 20;109(9):2774–83. doi: 10.1097/JS9.0000000000000492 (PMC10498839; doi:10.1097/JS9.0000000000000492)
Supplement: SUPPLEMENTARY MATERIAL [file js9-109-2774-s003.xlsx]

## Sheet: Sheet1
Table S3. Bibliometric characteristics of the top 5 cancers in terms of keyword frequency.
Cancer type	Rank	Country (number of articles)	Institution (number of articles)	Journal (number of articles)	Author (number of articles)
Non–small cell lung cancer	1	CHINA 91	UNIVERSITY OF TEXAS SYSTEM 13	FRONTIERS IN ONCOLOGY 16	Boris Sepesi 6
	2	USA 56	UTMD ANDERSON CANCER CENTER 13	TRANSLATIONAL LUNG CANCER RESEARCH 12	Tina Cascone 5
	3	GERMANY 16	JOHNS HOPKINS UNIVERSITY 12	LUNG CANCER 11	Chang Chen 5
	4	JAPAN 13	MEMORIAL SLOAN KETTERING CANCER CENTER 12	JOURNAL FOR IMMUNOTHERAPY OF CANCER 9	Qingquan Luo 5
	5	ENGLAND 12	CHINESE ACADEMY OF MEDICAL SCIENCES PEKING UNION MEDICAL COLLEGE 11	ANNALS OF TRANSLATIONAL MEDICINE 8	Yunlang She 5
	6	ITALY 12	CORNELL UNIVERSITY 11	CLINICAL LUNG CANCER 7	Hauke Winter 5
	7	SWITZERLAND 9	PEKING UNION MEDICAL COLLEGE 11	CANCERS 6	Deping Zhao 5
	8	FRANCE 8	TIANJIN MEDICAL UNIVERSITY 11	THORACIC CANCER 6	Thomas A. D'Amico 4
	9	SPAIN 8	JOHNS HOPKINS MEDICINE 10	CANCER IMMUNOLOGY IMMUNOTHERAPY 5	Patrick Forde, M. 4
	10	NETHERLANDS 7	SHANGHAI JIAO TONG UNIVERSITY 10	FRONTIERS IN IMMUNOLOGY 4	Shugeng Gao 4
Breast cancer	1	USA 104	UNIVERSITY OF TEXAS SYSTEM 19	CLINICAL CANCER RESEARCH 14	Lajos Pusztai 11
	2	CHINA 44	HARVARD UNIVERSITY 16	CANCERS 12	Sherene Loi 8
	3	AUSTRALIA 23	UNICANCER 16	BREAST CANCER RESEARCH AND TREATMENT 9	Brian J Czerniecki 6
	4	GERMANY 23	UDICE FRENCH RESEARCH UNIVERSITIES 14	JOURNAL FOR IMMUNOTHERAPY OF CANCER 9	David L. Rimm 6
	5	JAPAN 20	UNIVERSITY OF MELBOURNE 13	BMC CANCER 8	Giuseppe Curigliano 5
	6	ENGLAND 17	YALE UNIVERSITY 12	ONCOIMMUNOLOGY 8	Carsten Denkert‬ 5
	7	FRANCE 17	DANA FARBER CANCER INSTITUTE 11	BREAST 7	Nadia Harbeck 5
	8	ITALY 17	INSTITUT NATIONAL DE LA SANTE ET DE LA RECHERCHE MEDICALE INSERM 11	FRONTIERS IN IMMUNOLOGY 6	Yuka Asano 4
	9	SPAIN 13	PETER MACCALLUM CANCER CENTER 11	FRONTIERS IN ONCOLOGY 6	Giampaolo Bianchini 4
	10	BELGIUM 12	UNIVERSITY OF CALIFORNIA SYSTEM 11	ANNALS OF ONCOLOGY 5	Peter A. Fasching 4
Bladder cancer	1	USA 63	VITA SALUTE SAN RAFFAELE UNIVERSITY 18	UROLOGIC ONCOLOGY SEMINARS AND ORIGINAL INVESTIGATIONS 9	Andrea Necchi 15
	2	ITALY 25	IRCCS OSPEDALE SAN RAFFAELE 17	EUROPEAN UROLOGY 8	Alberto Briganti 11
	3	FRANCE 20	UDICE FRENCH RESEARCH UNIVERSITIES 16	EUROPEAN UROLOGY ONCOLOGY 6	Francesco Montorsi 11
	4	GERMANY 18	UNIVERSITY OF TEXAS SYSTEM 16	WORLD JOURNAL OF UROLOGY 6	Marco Bandini 10
	5	NETHERLANDS 16	ASSISTANCE PUBLIQUE HOPITAUX PARIS APHP 14	BMC CANCER 4	Gallina Andrea 10
	6	CHINA 15	FONDAZIONE IRCCS ISTITUTO NAZIONALE TUMORI MILAN 12	HEMATOLOGY ONCOLOGY CLINICS OF NORTH AMERICA 4	Daniele Raggi 9
	7	CANADA 13	UNICANCER 11	ONCOIMMUNOLOGY 4	Andrea Salonia 9
	8	SPAIN 10	HARVARD UNIVERSITY 10	PROGRES EN UROLOGIE 4	Laura Marandino‬ 8
	9	SWEDEN 10	UNIVERSITE PARIS CITE 10	FRONTIERS IN IMMUNOLOGY 3	Filippo Pederzoli‬ 8
	10	JAPAN 9	ICAHN SCHOOL OF MEDICINE AT MOUNT SINAI 9	FRONTIERS IN ONCOLOGY 3	Matthew D. Galsky 7
Melanoma	1	USA 101	UNIVERSITY OF TEXAS SYSTEM 25	JOURNAL OF TRANSLATIONAL MEDICINE 15	Paolo A. Ascierto 11
	2	AUSTRALIA 28	NETHERLANDS CANCER INSTITUTE 23	ONCOIMMUNOLOGY 12	Christian U Blank 8
	3	NETHERLANDS 26	UTMD ANDERSON CANCER CENTER 23	NATURE MEDICINE 8	Corrado Caracò 8
	4	ITALY 22	PENNSYLVANIA COMMONWEALTH SYSTEM OF HIGHER EDUCATION PCSHE 17	CLINICAL CANCER RESEARCH 7	Igor Puzanov 8
	5	GERMANY 20	H LEE MOFFITT CANCER CENTER RESEARCH INSTITUTE 16	JOURNAL FOR IMMUNOTHERAPY OF CANCER 6	Ahmad A. Tarhini 7
	6	FRANCE 15	HARVARD UNIVERSITY 15	ANNALS OF SURGICAL ONCOLOGY 5	Jennifer A. Wargo 7
	7	SWITZERLAND 12	MELANOMA INSTITUTE AUSTRALIA 15	EUROPEAN JOURNAL OF CANCER 4	Michele W.L. Teng 6
	8	CHINA 11	UNIVERSITY OF PITTSBURGH 15	SURGICAL ONCOLOGY CLINICS OF NORTH AMERICA 4	Christian Blank 5
	9	ENGLAND 8	UNIVERSITY OF SYDNEY 15	BMC CANCER 3	Hamid Omid 5
	10	JAPAN 8	UNIVERSITY OF CALIFORNIA SYSTEM 14	CANCER SCIENCE 3	John M. Kirkwood 5
Triple-negative breast cancer	1	USA 37	HARVARD UNIVERSITY 11	CLINICAL CANCER RESEARCH 6	Lajos Pusztai 6
	2	CHINA 17	DANA FARBER CANCER INSTITUTE 8	CANCERS 5	Sherene Loi 5
	3	AUSTRALIA 12	PETER MACCALLUM CANCER CENTER 8	BMC CANCER 4	Giuseppe Curigliano 4
	4	JAPAN 12	UNIVERSITY OF MELBOURNE 8	BREAST CANCER RESEARCH AND TREATMENT 4	Carsten Denkert‬ 4
	5	ITALY 7	YALE UNIVERSITY 7	FRONTIERS IN ONCOLOGY 4	Elizabeth A. Mittendorf 4
	6	BELGIUM 6	UNIVERSITY OF CALIFORNIA SYSTEM 6	NPJ BREAST CANCER 4	David L. Rimm 4
	7	ENGLAND 6	UNIVERSITY OF TEXAS SYSTEM 6	ANNALS OF DIAGNOSTIC PATHOLOGY 3	Yuka Asano 3
	8	GERMANY 6	BRIGHAM WOMEN S HOSPITAL 5	JOURNAL FOR IMMUNOTHERAPY OF CANCER 3	Wataru Goto 3
	9	SPAIN 5	HARVARD MEDICAL SCHOOL 5	BREAST 2	Kosei Hirakawa 3
	10	EGYPT 4	CHARITE UNIVERSITATSMEDIZIN BERLIN 4	CANCER IMMUNOLOGY RESEARCH 2	Shinichiro Kashiwagi 3
